# Supplementary material for: Statistical injury prediction for professional sumo wrestlers: Modeling and perspectives
Source: PLoS One. 2023 Mar 17;18(3):e0283242. doi: 10.1371/journal.pone.0283242 (PMC10022813; doi:10.1371/journal.pone.0283242)
Supplement: S1 File — (NB) [file pone.0283242.s001.nb]

(* Content-type: application/vnd.wolfram.mathematica *)

(*** Wolfram Notebook File ***)
(* http://www.wolfram.com/nb *)

(* CreatedBy='Mathematica 13.0' *)

(*CacheID: 234*)
(* Internal cache information:
NotebookFileLineBreakTest
NotebookFileLineBreakTest
NotebookDataPosition[       158,          7]
NotebookDataLength[     54130,       1256]
NotebookOptionsPosition[     50722,       1185]
NotebookOutlinePosition[     51139,       1202]
CellTagsIndexPosition[     51096,       1199]
WindowFrame->Normal*)

(* Beginning of Notebook Content *)
Notebook[{

Cell[CellGroupData[{
Cell["Model definition & Parameter estimation", "Section",
 CellChangeTimes->{{3.885249960083171*^9, 3.8852499689705963`*^9}, {
  3.8852502682970653`*^9, 
  3.8852502728482428`*^9}},ExpressionUUID->"f111fdc2-fb07-4a32-8a27-\
c11d14875994"],

Cell[CellGroupData[{

Cell["Poisson process model", "Subsection",
 CellChangeTimes->{{3.885249979932228*^9, 
  3.885249983346301*^9}},ExpressionUUID->"6a5f7b82-f41c-44da-af1b-\
213bf1a8111d"],

Cell[BoxData[
 RowBox[{
  RowBox[{
   RowBox[{"logLHP", "[", 
    RowBox[{"data_", ",", "\[Lambda]0_"}], "]"}], ":=", 
   RowBox[{
    UnderoverscriptBox["\[Sum]", 
     RowBox[{"i", "=", "1"}], 
     RowBox[{"Length", "[", "data", "]"}]], 
    RowBox[{"(", 
     RowBox[{
      RowBox[{
       UnderoverscriptBox["\[Sum]", 
        RowBox[{"j", "=", "1"}], 
        RowBox[{"Length", "[", 
         RowBox[{
         "data", "\[LeftDoubleBracket]", "i", "\[RightDoubleBracket]"}], 
         "]"}]], 
       RowBox[{"Log", "[", "\[Lambda]0", "]"}]}], "-", 
      RowBox[{"Integrate", "[", 
       RowBox[{"\[Lambda]0", ",", 
        RowBox[{"{", 
         RowBox[{"s", ",", "0", ",", 
          RowBox[{"Last", "@", 
           RowBox[{
           "data", "\[LeftDoubleBracket]", "i", "\[RightDoubleBracket]"}]}]}],
          "}"}]}], "]"}]}], ")"}]}]}], ";"}]], "Input",
 CellChangeTimes->{{3.8169103596341476`*^9, 3.8169104449436417`*^9}, {
   3.8169110499070144`*^9, 3.816911064182965*^9}, {3.816984074835229*^9, 
   3.8169841008026896`*^9}, {3.8170093321879*^9, 3.817009359700564*^9}, {
   3.817949342669327*^9, 3.817949352604087*^9}, {3.829162487633335*^9, 
   3.8291625016683464`*^9}, 3.8520011784070253`*^9, {3.867637232377907*^9, 
   3.8676372675946965`*^9}, {3.8676380669689093`*^9, 3.8676382324271126`*^9}, 
   3.8677035595704174`*^9, 3.8852500612113304`*^9, 3.8852508437935953`*^9, {
   3.8852509013455153`*^9, 3.8852509321379147`*^9}},
 CellLabel->"In[1]:=",ExpressionUUID->"83eae1d6-5ba6-4908-a2ea-ec4e15a29af3"],

Cell[BoxData[
 RowBox[{
  RowBox[{"(*", 
   RowBox[{
    RowBox[{
    "We", " ", "can", " ", "obtain", " ", "estimates", " ", "by", " ", 
     "maximizing", " ", "the", " ", "log"}], "-", 
    RowBox[{"likelihood", " ", 
     RowBox[{"function", "."}]}]}], "*)"}], "\[IndentingNewLine]", 
  RowBox[{"(*", 
   RowBox[{
    RowBox[{
    "Note", " ", "that", " ", "the", " ", "variable", " ", "\"\<data\>\"", 
     " ", "is", " ", "required", " ", "as", " ", "input", " ", "data"}], ",", 
    " ", 
    RowBox[{
     RowBox[{"where", " ", "data"}], "=", 
     RowBox[{
      RowBox[{
       RowBox[{"{", 
        RowBox[{"t_", 
         RowBox[{"{", "ij", "}"}]}], "}"}], " ", "for", " ", "i"}], "=", 
      "1"}]}], ",", "2", ",", "...", ",", 
    RowBox[{
     RowBox[{"n", " ", "and", " ", "j"}], "=", "1"}], ",", "2", ",", "...", 
    ",", 
    RowBox[{
     RowBox[{
      RowBox[{"\[Nu]_i", ".", " ", "One"}], " ", "can", " ", "creat", " ", 
      "this", " ", "data", " ", "from", " ", 
      RowBox[{"http", ":"}]}], "//", 
     RowBox[{"sumodb", ".", "sumogames", ".", "de", "."}]}]}], "*)"}], 
  "\[IndentingNewLine]", 
  RowBox[{"(*", 
   RowBox[{"FindMaximum", "[", 
    RowBox[{
     RowBox[{"{", 
      RowBox[{"logLHP", "[", 
       RowBox[{"data", ",", "\[Lambda]0"}], "]"}], "}"}], ",", 
     RowBox[{"{", 
      RowBox[{"\[Lambda]0", ",", "4"}], "}"}]}], "]"}], "*)"}]}]], "Input",
 CellChangeTimes->{
  3.8852505804631023`*^9, {3.885250831874592*^9, 3.8852508351794252`*^9}, {
   3.8852626103896523`*^9, 
   3.885262620916268*^9}},ExpressionUUID->"92efa66c-1996-4bd0-bfa1-\
2f9e8bf60e19"],

Cell[BoxData[
 RowBox[{
  RowBox[{"estPoissonParams", "=", 
   RowBox[{"{", 
    RowBox[{"530.0141257569121`", ",", 
     RowBox[{"{", 
      RowBox[{"\[Lambda]0", "\[Rule]", "4.671046668401829`"}], "}"}]}], 
    "}"}]}], ";"}]], "Input",
 CellChangeTimes->{{3.8852511340087595`*^9, 3.8852511377162037`*^9}},
 CellLabel->"In[3]:=",ExpressionUUID->"9dbaa080-ea47-451e-beff-01e032d87cf5"]
}, Open  ]],

Cell[CellGroupData[{

Cell["Proposed model", "Subsection",
 CellChangeTimes->{{3.8852499886311417`*^9, 3.885249991145853*^9}, 
   3.885250866489882*^9},ExpressionUUID->"6b59feea-fe6b-4757-84b6-\
924eb0ab4e5f"],

Cell[CellGroupData[{

Cell["Definition of the log-likelihood function", "Subsubsection",
 CellChangeTimes->{{3.885250239106453*^9, 
  3.885250247472498*^9}},ExpressionUUID->"5afbbf43-bfbf-4965-8244-\
16b945087fd1"],

Cell[BoxData[{
 RowBox[{
  RowBox[{
   RowBox[{"int1", "[", 
    RowBox[{"t_", ",", "\[Lambda]0_"}], "]"}], "=", "\[Lambda]0"}], " ", 
  ";"}], "\[IndentingNewLine]", 
 RowBox[{
  RowBox[{
   RowBox[{"int2", "[", 
    RowBox[{"t_", ",", "t1_", ",", "\[Lambda]0_", ",", "a_", ",", "b_"}], 
    "]"}], "=", 
   RowBox[{
    RowBox[{"a", " ", "b", " ", 
     RowBox[{
      RowBox[{"(", 
       RowBox[{"t", "-", "t1"}], ")"}], "^", 
      RowBox[{"(", 
       RowBox[{"b", "-", "1"}], ")"}]}]}], "+", "\[Lambda]0"}]}], " ", 
  ";"}], "\[IndentingNewLine]", 
 RowBox[{
  RowBox[{"funcR", "[", 
   RowBox[{"1", ",", "etimes_", ",", "e\[Beta]_"}], "]"}], ":=", "0"}], "\n", 
 RowBox[{
  RowBox[{"funcR", "[", 
   RowBox[{"j_", ",", "etimes_", ",", "e\[Beta]_"}], "]"}], ":=", 
  RowBox[{
   RowBox[{"Exp", "[", 
    RowBox[{
     RowBox[{"-", "e\[Beta]"}], " ", 
     RowBox[{"(", 
      RowBox[{
       RowBox[{
       "etimes", "\[LeftDoubleBracket]", "j", "\[RightDoubleBracket]"}], "-", 
       RowBox[{"etimes", "\[LeftDoubleBracket]", 
        RowBox[{"j", "-", "1"}], "\[RightDoubleBracket]"}]}], ")"}]}], "]"}], 
   " ", 
   RowBox[{"(", 
    RowBox[{"1", "+", 
     RowBox[{"funcR", "[", 
      RowBox[{
       RowBox[{"j", "-", "1"}], ",", "etimes", ",", "e\[Beta]"}], "]"}]}], 
    ")"}]}]}], "\[IndentingNewLine]", 
 RowBox[{
  RowBox[{
   RowBox[{"logLHa2", "[", 
    RowBox[{
    "data_", ",", "e\[Lambda]0_", ",", "ea_", ",", "eb_", ",", "e\[Alpha]_", 
     ",", "e\[Beta]_"}], "]"}], ":=", 
   RowBox[{
    UnderoverscriptBox["\[Sum]", 
     RowBox[{"i", "=", "1"}], 
     RowBox[{"Length", "[", "data", "]"}]], 
    RowBox[{"(", 
     RowBox[{
      RowBox[{
       RowBox[{"-", 
        RowBox[{"int1", "[", 
         RowBox[{
          RowBox[{"data", "\[LeftDoubleBracket]", 
           RowBox[{"i", ",", "1"}], "\[RightDoubleBracket]"}], ",", 
          "e\[Lambda]0"}], "]"}]}], 
       RowBox[{"data", "\[LeftDoubleBracket]", 
        RowBox[{"i", ",", "1"}], "\[RightDoubleBracket]"}]}], "-", 
      RowBox[{"Integrate", "[", 
       RowBox[{
        RowBox[{"int2", "[", 
         RowBox[{"s", ",", 
          RowBox[{"data", "\[LeftDoubleBracket]", 
           RowBox[{"i", ",", "1"}], "\[RightDoubleBracket]"}], ",", 
          "e\[Lambda]0", ",", "ea", ",", "eb"}], "]"}], ",", 
        RowBox[{"{", 
         RowBox[{"s", ",", 
          RowBox[{"data", "\[LeftDoubleBracket]", 
           RowBox[{"i", ",", "1"}], "\[RightDoubleBracket]"}], ",", 
          RowBox[{"Last", "@", 
           RowBox[{
           "data", "\[LeftDoubleBracket]", "i", "\[RightDoubleBracket]"}]}]}],
          "}"}]}], "]"}], "-", 
      RowBox[{
       UnderoverscriptBox["\[Sum]", 
        RowBox[{"j", "=", "1"}], 
        RowBox[{"Length", "[", 
         RowBox[{
         "data", "\[LeftDoubleBracket]", "i", "\[RightDoubleBracket]"}], 
         "]"}]], 
       FractionBox[
        RowBox[{"e\[Alpha]", " ", 
         RowBox[{"(", 
          RowBox[{"1", "-", 
           RowBox[{"Exp", "[", 
            RowBox[{
             RowBox[{"-", "e\[Beta]"}], " ", 
             RowBox[{"(", 
              RowBox[{
               RowBox[{"Last", "[", 
                RowBox[{
                "data", "\[LeftDoubleBracket]", "i", 
                 "\[RightDoubleBracket]"}], "]"}], "-", 
               RowBox[{"data", "\[LeftDoubleBracket]", 
                RowBox[{"i", ",", "j"}], "\[RightDoubleBracket]"}]}], ")"}]}],
             "]"}]}], ")"}]}], "e\[Beta]"]}], "+", 
      RowBox[{"Log", "[", 
       RowBox[{"e\[Lambda]0", "+", 
        RowBox[{"e\[Alpha]", " ", 
         RowBox[{"funcR", "[", 
          RowBox[{"1", ",", 
           RowBox[{
           "data", "\[LeftDoubleBracket]", "i", "\[RightDoubleBracket]"}], 
           ",", "e\[Beta]"}], "]"}]}]}], "]"}], "+", 
      RowBox[{
       UnderoverscriptBox["\[Sum]", 
        RowBox[{"j", "=", "2"}], 
        RowBox[{"Length", "[", 
         RowBox[{
         "data", "\[LeftDoubleBracket]", "i", "\[RightDoubleBracket]"}], 
         "]"}]], 
       RowBox[{"Log", "[", 
        RowBox[{
         RowBox[{"int2", "[", 
          RowBox[{
           RowBox[{"data", "\[LeftDoubleBracket]", 
            RowBox[{"i", ",", "j"}], "\[RightDoubleBracket]"}], ",", 
           RowBox[{"data", "\[LeftDoubleBracket]", 
            RowBox[{"i", ",", "1"}], "\[RightDoubleBracket]"}], ",", 
           "e\[Lambda]0", ",", "ea", ",", "eb"}], "]"}], "+", 
         RowBox[{"e\[Alpha]", " ", 
          RowBox[{"funcR", "[", 
           RowBox[{"j", ",", 
            RowBox[{
            "data", "\[LeftDoubleBracket]", "i", "\[RightDoubleBracket]"}], 
            ",", "e\[Beta]"}], "]"}]}]}], "]"}]}]}], ")"}]}]}], 
  ";"}]}], "Input",
 CellChangeTimes->{{3.7276583541533127`*^9, 3.7276584729865265`*^9}, 
   3.7276588860916243`*^9, 3.7383634728525743`*^9, {3.8316284932706985`*^9, 
   3.8316284970777864`*^9}, {3.8316285379604425`*^9, 
   3.8316285405665584`*^9}, {3.8316285961748533`*^9, 
   3.8316287039404006`*^9}, {3.831628830999267*^9, 3.8316288504387197`*^9}, {
   3.831664836755728*^9, 3.831664872208838*^9}, 3.8316649221561184`*^9, {
   3.8380889621155033`*^9, 3.838088967352722*^9}, {3.838089027343543*^9, 
   3.8380890661384177`*^9}, {3.8386678940586443`*^9, 
   3.8386679024802427`*^9}, {3.838668265961364*^9, 3.838668266242823*^9}, {
   3.838668333131208*^9, 3.8386683383606987`*^9}, 3.838668587909485*^9, 
   3.8386687484132648`*^9, {3.885250020243616*^9, 3.885250031540902*^9}, {
   3.885250971403615*^9, 3.8852509813448195`*^9}},
 CellLabel->"In[4]:=",ExpressionUUID->"2aa1c9fd-a067-4fa8-8a03-b7365df67c28"]
}, Open  ]],

Cell[CellGroupData[{

Cell["Parameter estimation", "Subsubsection",
 CellChangeTimes->{{3.885250260875555*^9, 
  3.8852502640490108`*^9}},ExpressionUUID->"7b77b041-3ffc-4170-93d8-\
be74fbddc65e"],

Cell[BoxData[
 RowBox[{
  RowBox[{"(*", 
   RowBox[{
    RowBox[{
    "We", " ", "can", " ", "obtain", " ", "estimates", " ", "by", " ", 
     "maximizing", " ", "the", " ", "log"}], "-", 
    RowBox[{"likelihood", " ", 
     RowBox[{"function", "."}]}]}], "*)"}], "\[IndentingNewLine]", 
  RowBox[{"(*", 
   RowBox[{
    RowBox[{
    "Note", " ", "that", " ", "the", " ", "variable", " ", "\"\<data\>\"", 
     " ", "is", " ", "required", " ", "as", " ", "input", " ", "data"}], ",", 
    " ", 
    RowBox[{
     RowBox[{"where", " ", "data"}], "=", 
     RowBox[{
      RowBox[{
       RowBox[{"{", 
        RowBox[{"t_", 
         RowBox[{"{", "ij", "}"}]}], "}"}], " ", "for", " ", "i"}], "=", 
      "1"}]}], ",", "2", ",", "...", ",", 
    RowBox[{
     RowBox[{"n", " ", "and", " ", "j"}], "=", "1"}], ",", "2", ",", "...", 
    ",", 
    RowBox[{
     RowBox[{
      RowBox[{"\[Nu]_i", ".", " ", "One"}], " ", "can", " ", "creat", " ", 
      "this", " ", "data", " ", "from", " ", 
      RowBox[{"http", ":"}]}], "//", 
     RowBox[{"sumodb", ".", "sumogames", ".", "de", "."}]}]}], "*)"}], 
  "\[IndentingNewLine]", 
  RowBox[{"(*", 
   RowBox[{"FindMaximum", "[", 
    RowBox[{
     RowBox[{"{", 
      RowBox[{
       RowBox[{"logLHa2", "[", 
        RowBox[{
        "data", ",", "e\[Lambda]0", ",", "ea", ",", "eb", ",", "e\[Alpha]", 
         ",", "e\[Beta]"}], "]"}], ",", 
       RowBox[{
        RowBox[{"e\[Lambda]0", ">", "0"}], "&&", 
        RowBox[{"ea", ">", "0"}], "&&", 
        RowBox[{"eb", ">", "0"}], "&&", 
        RowBox[{"e\[Alpha]", ">", "0"}], "&&", 
        RowBox[{"e\[Beta]", ">", "0"}]}]}], "}"}], ",", 
     RowBox[{"{", 
      RowBox[{
       RowBox[{"{", 
        RowBox[{"e\[Lambda]0", ",", "3.5"}], "}"}], ",", 
       RowBox[{"{", 
        RowBox[{"ea", ",", "1"}], "}"}], ",", 
       RowBox[{"{", 
        RowBox[{"eb", ",", "2"}], "}"}], ",", 
       RowBox[{"{", 
        RowBox[{"e\[Alpha]", ",", "2.5"}], "}"}], ",", 
       RowBox[{"{", 
        RowBox[{"e\[Beta]", ",", "2"}], "}"}]}], "}"}]}], "]"}], 
   "*)"}]}]], "Input",
 CellChangeTimes->{{3.8852502863386135`*^9, 3.885250392676186*^9}, 
   3.8852505724488482`*^9, {3.8852506141231174`*^9, 3.885250704842626*^9}, {
   3.885250737211588*^9, 3.8852507800805197`*^9}, {3.8852508148912754`*^9, 
   3.885250819018026*^9}, {3.885262631316403*^9, 
   3.885262637420705*^9}},ExpressionUUID->"0b111491-3343-4680-9027-\
e0919e3eeebd"],

Cell[BoxData[
 RowBox[{
  RowBox[{"estProposedParams", "=", 
   RowBox[{"{", 
    RowBox[{"638.9640208205502`", ",", 
     RowBox[{"{", 
      RowBox[{
       RowBox[{"e\[Lambda]0", "\[Rule]", "2.68485784355333`"}], ",", 
       RowBox[{"ea", "\[Rule]", "1.3994299860607362`"}], ",", 
       RowBox[{"eb", "\[Rule]", "2.6894924832411706`"}], ",", 
       RowBox[{"e\[Alpha]", "\[Rule]", "2.8658874791499005`"}], ",", 
       RowBox[{"e\[Beta]", "\[Rule]", "7.625604828913055`"}]}], "}"}]}], 
    "}"}]}], ";"}]], "Input",
 CellChangeTimes->{{3.831669046673911*^9, 3.8316690488140635`*^9}, 
   3.8380891831634216`*^9, 3.8380895072225275`*^9, 3.838089850492268*^9, 
   3.838668956263344*^9, {3.841703529113843*^9, 3.8417035481439395`*^9}, 
   3.852001003919196*^9, {3.8852505187466993`*^9, 3.8852505207844086`*^9}, {
   3.8852511461165466`*^9, 3.8852511474670496`*^9}},
 CellLabel->"In[10]:=",ExpressionUUID->"26f58cd9-a0e2-4e41-9a0e-c79ac04bad54"]
}, Open  ]],

Cell[CellGroupData[{

Cell["Visualization of the proposed model", "Subsubsection",
 CellChangeTimes->{{3.885250471495736*^9, 
  3.8852504809545984`*^9}},ExpressionUUID->"13a86274-5c5e-4b71-929c-\
d5d27e80f7f2"],

Cell[CellGroupData[{

Cell[BoxData[
 RowBox[{
  RowBox[{"(*", 
   RowBox[{
   "Example", " ", "data", " ", "of", " ", "player", " ", "hours", " ", "at", 
    " ", "kyujo", " ", "occurrences", " ", "for", " ", "a", " ", "sumo", " ", 
    "wrestler"}], "*)"}], "\[IndentingNewLine]", 
  RowBox[{
   RowBox[{
    RowBox[{"sample", "=", 
     RowBox[{"{", 
      RowBox[{
       FractionBox["36", "125"], ",", 
       FractionBox["58", "125"], ",", 
       FractionBox["597", "1000"], ",", 
       FractionBox["121", "200"], ",", 
       FractionBox["96", "125"], ",", 
       FractionBox["429", "500"], ",", 
       FractionBox["117", "125"], ",", 
       FractionBox["1053", "1000"]}], "}"}]}], ";"}], "\[IndentingNewLine]", 
   RowBox[{"(*", 
    RowBox[{
    "Intensity", " ", "function", " ", "of", " ", "the", " ", "proposed", " ",
      "model"}], "*)"}], "\[IndentingNewLine]", 
   RowBox[{
    RowBox[{"intProposed", "[", 
     RowBox[{
     "t_", ",", "etimes_", ",", "\[Lambda]0_", ",", "a_", ",", "b_", ",", 
      "\[Alpha]_", ",", "\[Beta]_"}], "]"}], ":=", 
    RowBox[{"\[Lambda]0", "+", 
     RowBox[{"If", "[", 
      RowBox[{
       RowBox[{
        RowBox[{
        "etimes", "\[LeftDoubleBracket]", "1", "\[RightDoubleBracket]"}], "<=",
         "t"}], ",", 
       RowBox[{
        RowBox[{"a", " ", "b", " ", 
         RowBox[{
          RowBox[{"(", 
           RowBox[{"t", "-", 
            RowBox[{
            "etimes", "\[LeftDoubleBracket]", "1", 
             "\[RightDoubleBracket]"}]}], ")"}], "^", 
          RowBox[{"(", 
           RowBox[{"b", "-", "1"}], ")"}]}]}], "+", 
        RowBox[{
         UnderoverscriptBox["\[Sum]", 
          RowBox[{"i", "=", "1"}], 
          RowBox[{"Count", "[", 
           RowBox[{"etimes", ",", 
            RowBox[{"u_", "/;", 
             RowBox[{"u", "\[LessEqual]", "t"}]}]}], "]"}]], 
         RowBox[{"\[Alpha]", " ", 
          RowBox[{"Exp", "[", 
           RowBox[{
            RowBox[{"-", "\[Beta]"}], " ", 
            RowBox[{"(", 
             RowBox[{"t", "-", 
              RowBox[{
              "etimes", "\[LeftDoubleBracket]", "i", 
               "\[RightDoubleBracket]"}]}], ")"}]}], "]"}]}]}]}], ",", "0"}], 
      "]"}]}]}], "\[IndentingNewLine]", 
   RowBox[{"(*", 
    RowBox[{
    "Behavior", " ", "of", " ", "the", " ", "intensity", " ", "function"}], 
    "*)"}], "\[IndentingNewLine]", 
   RowBox[{"Plot", "[", 
    RowBox[{
     RowBox[{"intProposed", "[", 
      RowBox[{"t", ",", "sample", ",", 
       RowBox[{"estProposedParams", "\[LeftDoubleBracket]", 
        RowBox[{"2", ",", "1", ",", "2"}], "\[RightDoubleBracket]"}], ",", 
       RowBox[{"estProposedParams", "\[LeftDoubleBracket]", 
        RowBox[{"2", ",", "2", ",", "2"}], "\[RightDoubleBracket]"}], ",", 
       RowBox[{"estProposedParams", "\[LeftDoubleBracket]", 
        RowBox[{"2", ",", "3", ",", "2"}], "\[RightDoubleBracket]"}], ",", 
       RowBox[{"estProposedParams", "\[LeftDoubleBracket]", 
        RowBox[{"2", ",", "4", ",", "2"}], "\[RightDoubleBracket]"}], ",", 
       RowBox[{"estProposedParams", "\[LeftDoubleBracket]", 
        RowBox[{"2", ",", "5", ",", "2"}], "\[RightDoubleBracket]"}]}], "]"}],
      ",", 
     RowBox[{"{", 
      RowBox[{"t", ",", "0", ",", "2"}], "}"}], ",", 
     RowBox[{"PlotLegends", "\[Rule]", "None"}], ",", 
     RowBox[{"PlotRange", "\[Rule]", 
      RowBox[{"{", 
       RowBox[{
        RowBox[{"{", 
         RowBox[{"0", ",", "Automatic"}], "}"}], ",", 
        RowBox[{"{", 
         RowBox[{"0", ",", "Automatic"}], "}"}]}], "}"}]}], ",", 
     RowBox[{"PlotStyle", "\[Rule]", "Black"}], ",", 
     RowBox[{"LabelStyle", "\[Rule]", 
      RowBox[{"{", 
       RowBox[{
        RowBox[{"FontFamily", "\[Rule]", "\"\<Times\>\""}], ",", 
        RowBox[{"FontSize", "\[Rule]", "16"}]}], "}"}]}], ",", 
     RowBox[{"AxesStyle", "\[Rule]", 
      RowBox[{"{", 
       RowBox[{
        RowBox[{"{", 
         RowBox[{
          RowBox[{"Thickness", "\[Rule]", "0.004"}], ",", "Black"}], "}"}], 
        ",", 
        RowBox[{"{", 
         RowBox[{
          RowBox[{"Thickness", "\[Rule]", "0.004"}], ",", "Black"}], "}"}]}], 
       "}"}]}]}], "]"}]}]}]], "Input",
 CellChangeTimes->{{3.8852501582931585`*^9, 3.8852501720359125`*^9}, {
   3.885250211457714*^9, 3.8852502129091644`*^9}, {3.8852505513791857`*^9, 
   3.8852505561558437`*^9}, {3.8852510274687757`*^9, 
   3.8852511015573473`*^9}, {3.8852511527757125`*^9, 
   3.8852511569354324`*^9}, {3.885252009933258*^9, 3.885252027886292*^9}, 
   3.88525252546202*^9},
 CellLabel->"In[23]:=",ExpressionUUID->"e7c8df37-995b-473f-926c-4900eb68ffa7"],

Cell[BoxData[
 GraphicsBox[{{{}, {}, 
    TagBox[
     {GrayLevel[0], AbsoluteThickness[1.6], Opacity[1.], 
      LineBox[CompressedData["
1:eJxFl3k81F/Uxy0plG3IPmNsEVJJRDgnSciWFEoqpFIkVJQSISKEypJUVEhI
CCkqSymyhez7vgwzhCzP9/nj+T3/zLzer++95557zj2fc6+k/UWL0yxMTEwH
iJ///Tc6PVxXOnJap+Pr15KH19jw6UazoLsiMfB/7Mf+Ti5EJOU/trZ5lkWb
zv2P16/62e6nlPzHsgcnh7+Glv3HV2s0IJbx/T8WyuXrZGb+9R+fsnt5PLWz
9j/O793785dW/X88l/lJ0Nji/1n9usapb2f+n617rgQFuddD98nz2+KUBdFr
f+5rvRv1wO+x24CVKoixb6ZrWYLrgUnb7UYAnyAW8G+dK42qh/6wuTkxVkFs
8b4g5ptYD6U+f9W/MzbifFcaaqfWg1KnxGDo4EbclSETWvixHlLonh7mVRux
UE+UmjNcD5q7LnrURm3E1nSrfW70epjMZe+UCtyIi7wPnJVX6kHW6KtMyNWN
qNnBk5fO3wCOHwfeR9puxKLLbEbJOg2gIMN5MFhuIxa/pHnExDSA5U6TzpVS
AWzfoBxnkdQAdft1dW7lCuCS+/lPvOkN0LTp7hP+VAHUhkH2eyUNcLPDe/Fi
hAB+am5LDBxtgMcefOeW7ASwhL2y8go2wqn0OjBjFsAvzoliNuONEJ897IcW
/Phu5Px5u7lGcL0i13/HgB9Tzmp+cGD6DT+9FELadfgx0Kn5qKvAb/Ct1bd9
o8iPBvZ88be1fsNJiaRLY2z8+MsmUDgz7DdoSNUs/igmYbuBy0bWLU3gan6b
pWAHCasrd59mV2+CYx/Xl99VJOEnfc48rj1NEPmHZ/GsNAmT9F5ZCh9uApry
k6D9/CS0x57oLTeaYEpK+UMonQ+H1Q+TrKub4BJJ6LBsPh/ObtLmeePSDP7P
Ukv09/KhTq9u5V2vZkgZr5Ns382HQYkGvmdvN8MTgwTFG6p8KChgOSUd1wzp
avlLPbJ8qMZ8/ld8WTN4SY+u28nBh15tsRHBYi2gL0V/xKjjxaUIBo/j9xYQ
rkvk8znPi3oHFiv3NLbAUYYT64XTvBi2lumWRFcL3Pq5a/b0CV4k31hPa2W0
wJJ1SOrVQ7yo4yxVe5D6B45qOK7wavGir555JFz9A6+OTFD4eHiRZeE1r5hs
K+jxeEjTrvKgWLUuHba2QsUFt/vfXXlQ9dmf344arXBxp/7K29M8eNpwXUKm
SSvY3n19P+sQD36Ls5fVvdIKibvkao9t48EITRHNc5WtsCaay9N5nBvFfYIc
3p9rA7VR5Yczrty405ys3+7RBuGn/vwNO8ONpjK58sw324D9JtsZ1ZPc6Puz
Z8Ioqg2keO+pph/kxl5xba/OojaIqa1Z2bqTG9M+0sPYNrQDG7lVLHaFC9VW
T+YfymyHb76g5RPPhcYmpf77CtpBxnds14cYLnRIkDBT/9IOXKplm9giuDBS
vXNItKkd3JWiXhXe5sKRi8dEepfbgf64+F+yCxcyfSoaaFjXAXf1Q0DjLBcK
bhDNKefrAFoln8gfey7UTW0xSpPtgDDvxJO7rLnwcfdhHzeTDmiieK733MuF
Ocp5BvZWHWDv+rDCVocLv/kIbLQ81QFynVYlZhpcOCvc8Eb9cge0fEnSsdzK
hRvOqFzb7NsBUe2FWacVuFAq776+WEgHKOyJ3+Eny4WmB827Vh53wMDYCcMm
MS50TMp6TXvZAUfOa1fwCHHh9Qlur97sDhgNqVM8ROLCqN2ueo1FHRBbHlaV
NS2CqSHVvBVlHcBCn+Rq7xEh6lGp431NBwi1NSiQ60WwUTYsLa2lA2ZTdDg8
vogg8xcj3XvjHSAmjK9tk0VQmDed23euA3QNnIEWLYLKdhxtbkydsEZ2j1ps
gAgeXaz0sBTohLIZ00kZJxHMVdn3QkyrEzZIn1tRVhBBp2RgTw/thMbC9NfT
ecL4M0C1pkKhCzSf52941CaEmjw/WO7v7II61qIAt2ohTI07pX4Mu6C+LfOr
XYkQ3s4Mfzp1uAuenTu81TuZGN8y7C7s1wXXOKXpzy8Q4xUThZybu6A4w2Zv
LosQ6o74Z6/V7QZublEFWW1B9FauqTq/vxv0/RJGz2wXxGwPkYFa425Iv6px
uVhWECkrWSIJVt2gWfgvMp5bEBdIHf5bXbohKJXbX75nI2ZrqR+2ju0GPU/v
p14hG1EicmwhbbIbWkmF8zaDhL6d8k3LoXfDGme2HIsOAbTbwW/zYb4biu7v
yrFuFMDHTZoFP1l6wL480CjsiwAKk+9emRLsAaZzfDsjkwSQlC5PV4UeENjD
tbp8TADZyk6Pl0T0QMxvLluuTkL/HiwkfIvpgW3iClVRTfyod+begbq4Hnjc
+r1Q+hc/+nPmpfcm94DeL/WRM6X8uGK+5hxbQQ98Ov+W7JXMj/MdzweMunuA
82FQfsZ5fhz729X5e1svKISO3uJdw4/5ZyK+GKn1woU0PU/nZRLeatZ5WbK7
F7yKU6m1cyQUfJ/okqbfCz99Fc5/GiGh7pVjSz62vZDdcVJDtpaE8YwmEZng
XohlTQjmSSLhaceg5dh7vcDKEudFiSPhtsadPVzRvdCtsk9vVzQJK97FpP5N
7IUr+4o0wu6QcNrdQv3Hu16oOmCmnOtGQoPpakv3rl5QJneszOuRkP/UjV1D
/b0QF58ZmwUk7KxVErcd7YU3/et03TRJ6Jkd2rdvthdCpP2ieLaREKi7K4sW
e6FP8KTkpAIJOSNH07cy9cGu13oRTbKEvl80dBdZ3wdBigYtZWIkdO6aPxzO
2wfODs8TqgRJqGqWqsEq2AfiGV7crXwkXP1kRfYS6wOG9id/Mz8yVimvY56g
9oGmKkffQxcyPniS339qUx/0dr8X+GdDxpPcTt+aFPsA9bXp1/XJODdRFlGq
1getOQGyDRJk/Hzc02OnFrHeZeHtaRvIGFYtbZW+pw/cJ2RtEhbE0Uq7QVNi
P/HdifNa2qA4Sr3xp8QY94H/wYNuDQ3iOCGuwsJh0Qc/OXKFRT6LY0FYz8AN
qz7IjRUxv5Ypjv5Lkd9nbPuA15rLX5tdBk0u4Jsz9n3wPvTu+4S/0ijcPhXZ
fqYPflitkeYbksbeA0meB1364Inu95eJTdLopbiye7dXHwR+VPb7lyeNKaMf
qrjD+2Bi5wOzysvS6PrITNo5mljv23lVLSdpVNfru14eS9j7wuZTcUQaqxI5
t/gk98Gspf430V3SOG1uEzFS0AeuMYUuJf+kUOf93KGyvj74R6NSe4Ok8M/t
7R3eGv0gH2d0puO1JD7fVr7zt04/XD31kFr9RBIvdFiHb9Prh2bxFOqv+5LI
pH4Lhkz7oXQyJo7DSxI3jdY8s3TsB/8P3LOH90mip/kFp60R/XA/hK13Vx8V
ucmvpvr7+yHwbEzxfUUq4pHbHX0j/fBe3cfJVpKK7hEnfvRO9sN2rbhUVSEq
NjELv+qe7weuNYr5XKxUfDIYbNe+YQBmTBJ8S/MlUDnbubpBdQDsLnLK0sUl
0GSv8usvAQPAwtosqrBExps+nHGfQwag2M2gfXSUjNl5g0Gl4QMw3sxC+fqH
jALySfafYgcg8p9WXuF7MnGf4hUtyhiAqDNaOsWeZLzQNB38tnEAdDIMb67O
iGPYuTynpzKDYDxVvvnHqhiO4pvg9QqD4P+0WZ6XJob7hV+kX9k6CEcmUrhc
usWQpTJm0lhzEM5+jeR1/SyG3jKeVxbMBuGL2nBxSIAYOnWpBFlcH4Qge4ed
3DxiuOdw9os19YPwqSLjyB1VUXyilFp5sXkQ+Jgtiu7LieIS69OR1vZB4Dwf
fTdbVBQLciK2vB0ixvN0cyoyi6Iy78W848uDIM58vZL3lwiK/9hSni8/BLcS
2P1CXEVwDl/3n/UdAr1F/fbgD8JYnDKWcDVgCOxbtepevBVGf3alQ0EhQ5DN
prVa90oYuWszPidHDwH3jvQSqxhh3HQi80nnqyHwCtg2LOgqjEduvLW2rB2C
ualbPyxlhFG8Z5rH4fcQLDEoqseJptWrp1J5qXUIUhZ9yjxIwui64d3OiP4h
iB0eFf3BJIxBCbmkqnlifiSjmdophEQSfoLkMOgG6CUeTRDCa+T526abhoHU
ZvlPO1oI0W/X7uOKw5C09sVt5VAh/GlQmHZt5zA8fbWzSe26EPY3FwXlGQ6D
gfKZjt5jQpi++592mekwqJroDW2xFEK3pN2z9YeGwbwoNjnQWAiXnIodaMeH
4bax4MJRbSEUmPuIiu6EvV7wS5AQwlablb8aV4ehqlot2EhYCJ9+1Mky8BkG
Gfn9NWx8Qugk6etk5TcMLx9b7KvmEEKlwBKyU9AwdJcd6HpK9L+Z4dVGz9Bh
eCygFn7rH/GeMMaw25HE+HJZvQsMQbyZfWtv1INh+On0IkVmqyTqCXxefBpP
7M9BM6VcRhI5vZhzspKGoXL8a7OnqCTWtu059yllGFzyriur8EqibfKX5rbM
YfC98pml+R8VPVXKcgW/DoNtIL9XZQMVnVSpT+9/G4bLRsNb+L9T0VrNJ3RD
zTDUvdHvcf1Exd2aqvYsf4Zhhp8+eTiNiiy6KTyTk8Pwb0jIrduXihEHA5zL
RUfA5+HFrN9bqZjupkf1dB+BGWu5pSs7JfCx+9P1U1dHYPCBn/sXaQm857k0
d+7GCOSWe23eTJJAN6/c6hPBI+DEcbVm/xQF1W/JXD/wZATWnhPeUZFOwbKI
NU1SVSNwKwbH0jZRsCuzLLROchQYh2zWKGwnY+3EmnEVuVFYe3W9XI8UGUuV
9hnHKI2CVkd3VqYAGZ+ml2+wUh+F2gbbgLB5cbR/WXGv3XgUWjq27TAn9Hgw
8VvE0NVROBL9YqrriDg2tbPTDG6Mgqi6XhrNUBwrxQzN0/1HITfjvKigtjhx
3/nO63JvFLL3Hyx+Ii2Ozg+q7s88H4XuhDuqKdNiOBH2M3q5mlh/6zSv830x
7PyxgWHXMAoXGrM8igLFsIbTxLK0hbC/25uJck0MM4OrBW73jcLJPQIaFAcx
dAuoecC+MAoVZ09GM6mJ4cmv3HPnVkZB6kp0zpCCGB5kMTvyg3UMPOmZ2CMh
hiq3fgmGc49Be8ke0/WcYsi4XvuIX2YMVNST83Z1iWJ/Ee+85+YxMKUJ1Wc3
iuLvBXPrJuUxEN+elqZZJYr5V+uE4zTGYKjTWuV2nii+zOfzXtQZgyKBP+/3
vBbFR7MH/xzTGwMLcY1nfM9E0cujPo5iNgaC8vcMB8JE8WwOadHXcgy6OUs7
hv1F0Wba4miPzRgEqZnfWvYSRaNt0UW6J8agVUhSXPqiKGpebBBNcRyDEzzb
H9ucFkWFTP7rbM5jUGMaN/b0mCiKThxqc7o4Bo3592bnD4oip1LM7m+eY7DO
wcnwSpcU/nNuTNh8bQwYlgLH7Rqk0FLt+H1l3zHof3eWa9M3KcxgHgzaETAG
/5w3MS8XS6Fd7N9L2uFjELFv9/mWl1L4uVzU4ODzMYhZWbXee10K71BPMbyq
xiDK+pxN6yYp5G+aMP4mOg4hP7O4HwUT/ezZFd1qiXEw5EtalfWVxLILq+r1
MuPwVKOc/OWyJF5h5ZNuVx6HTeprUiQdJPHPNtWFKd1xyBC8pOSjI4lJodde
CJ0fh9ObHTmi/lJRcc+6FacP41Cy6HWxzZ2K2emv5VpKx+G279xdQ2cqqgqY
HzSsGAfZDWFs5aeoqDUUm6JYNw6H4y0a+8ypaHpP4QBtcBwk8qxZS4h6c/9j
EutNmoAnRwZDi7okcE535vOo0ARwsvtJ7aiVwOsZD8eOkSfgivRel7JSCQzw
7dLRkZ8Ar3Xnn297LoEPZS8NsOhMgPiYuYKSkwQWXopRCTs3AcOjJxQezFBQ
p22X7bLrBFgvjOTe7afgF72OQFfPCbCrUyQ9aqJgldCmP+a+E1C1p7COXkTB
9o/vfTc+mABhWf39RQEUPClnmxYUT3w3rjdwuErBgUimhr9JE5B9I1ZTypmC
kw6Gm1rTJ8DWWv9WjxkFmTjbfj4pnYCfZ4Ue2otTMMDDd46nguBIJ9ECHgpy
dEhT/X5MgCXNJU+KlYKk7AseDk0T4KZ7vVyN6N8PRfgSG9smwLn+M1t3BxnF
budV7OuZAHmfPfTEOkIPxm1o+YMTkOI65eFWTkaZIysi8uMTgDd6XawKyZha
8nxv3PQE7GJYVFq8IeOWzftdOP9OQFukc5rPHRnMiRp7eH1pAviTs6wVrsmg
2lJE6TjzJOScFX82dkEGi06rjh5fNwnNA9nnSk/IoM6vFv5fGybh9cV7cakW
Mrj/ueSZt0KTcDcWf+bskkHVWO5NFeKToGPyNSxTSQap4f/6WyUnQXhUrq+I
KoOL3r/t1yhNQgZHNgsbhwy+ORhiZ4WTsPLj8YhtqzTyM08fXj47Cdstku5y
3pLGrhOleoZFk9AlWWDX1iSFPw+/YbUrmYSvznFHyn9KYcGB+C/uZZPwZvl6
7McvUhil7omPayZhg9ql/JZMKdzHI6811TsJzy5XBry/I4WvP0XseLB+Ck4w
zi2ya0nhVfIJqR7bKdijIlIWmimJ9ubbjrSfmoKh5Tu1hi8l0fQ2891mpylQ
zNn3jp+4D24aSZ6udpuCH51FZVX3JLExd7i0KGAKApLd48tcJHGbsfuJmIwp
EGNLs20j+tvwtcDH+5emIG+BpVKzmIqjRxTPPmOigX9sofzRPCqepPGzSLDS
IOnm14rbmVQ8ID2wU5SdBlOqbsGzT6koFXInkZdEg87WmD8Hg6hYa/nzwrIs
Dch3XBL6LKioNH54fbMJDbhfDGvtHpTAAkvjkrvmNAh7Nc8/9EcC937U9dA5
RANnmdTSV9USeDR8a9sLaxrE1r9UOZMngSHbOF57OtDgwom8l22BEjjoWWxE
8qbB3HfNVwEKEujekbNSfp0G8TmcA5ckJHB5X1qO900aqOwxdXIXkEABoYei
Pbdp8HJ8pT5jhYJ7Cy+OZoXTYBOLU9GaRgo+XZa6a5JCA11akJmSPwWVnER0
mF/RQF/6xUddLwq+r+GZyU0j5p8VW3J2pWBN0pKNeBYNaj4Z36cdpeDynqbN
Y4U0qKh7kletSsHg9J8dT4pp4GQeqeOmSEEB/q/3LUoI+3LbRqSlCPv9WQuF
ZTRg3FMz/UTUV4HxyzculTRQ2AedKWsJ//Ien5KsooHqcc3dj5fJeDQo5Hvw
LxqUxl9m/zhGxsFJ3xta9TQoSN1qNthLxktWV7bTGmmQn/yLh9pKxqWSCwPJ
zUR8Wxp3OhP1FyzvEGfVSoO7+WFdBx7LoMB9G5P1HTTgEDj4IzVSBpMWzJhL
umiQmFylKRQog/lVWuc2DdBgxc7UWN5VBnV37CC3DtFAjsv6S5W9DFYnbK67
N0oD5bSNjjetZLD/gqDG7BQNgpl7GoT3yCA/D429bJEG5uG71gtvlMH6j3fv
GC7TgD7IeXSRUwajLsiu/bVKgzYtO44xJhkkVR1lbV0zDYfXFe/7Oy6NpMDy
5SnuaTA+rHyisFwaef/Fz4hJTwP3D/kXv72lccPQvnaPA9PgSWKdXxkj6u1B
99EFk2n4IaRDv9cnhWF61//cNJ8Gxb/Rhze3SeH659lNIYen4Wqo+sbAKink
PC5Wl3RiGqqkS8dq0qSQvYFW/sNjGtLitockOUvhmpKELOnH08BjcTi0kSGJ
rVp6Bl1PpoGZJvcVJiQxq2i8O/7ZNKj0XAl7PyCJR/O1SaRX07BW61X0zyZJ
fPumy5MpZxp0q1MK7xZKot1jac2OymnQCLSqM/STxALv12UP6dOQxfsw2VlE
EsP/HjpuMUfY0/8bZcQviQ6Xl2a5Fgh7Pkc1d3JJIvclE7nAFWK+R9s1BWZJ
PH12KsSDYwb+UcONokeoSLLaYWYuMQPJZtEJFkT9nlf98IfjAMHJ4Zu3nqNi
ae3vjAKTGfjIvlDl4EjFjS403zPmM7DD95r2sxNULHkhu6n88AwoNAs6qx2h
Ir9QpPutkzMgWsT57tteKn5YcFz/9/IM3Pxz4MNtKhV5H/p2vvCagajtdhdQ
nIqnVeLfWl6fgeaPzPpswlTkOf/LKufWDDyySzd6xUNFh3aNFJfQGYjcI7Hm
0YoEri/h1u5/OgPmHg1bhIn+ePLYZt7o5Blo2bPL4V6BBOb93du35+UMFMlE
5PC9lcAT27xDkl7PgPibJ5b7if757lnf76P5M/BwLz53JPTgWECBa92PGciW
zomwMpXA14b2Tz/NzcDdPNbclFEKqipJ6sDCDIRfnifpDFDwE3d3W8m/GVAW
O5HX20XB2objQp+Z6MB4sBBp8puCjOM24V856bAysaydWkr0Y3dzn28UOthN
nb3sFEfBSkseUUNJOohG5lMzYyhorl7z/rs0HUZPUwyYIilov3SAXiVPB5q9
U9vXIAreCdrvXK1CJ+47At8qPIn14nWs6/XpwL4YFfLWgoI2N5ZnLQzpwOJm
75VgSsHeE8XRDQfosGSPChFGhD8ymr8azenwOKckPVqXgiJZO/Wbj9Lhin/D
KM8OYr2vSqrtrnSI7Fw382MjBcdejNXZXqLDw9Oe88YkCnoGp1/s8KDDtt/y
gs3chD8m8q87vejwPGKb61p2CmY0S0v1+NOh1bnFvXaRjLNjoryDD+nguL17
LQehLzGJQ5WP4+gwKfb8SnMnGXeY5foeekwHN5ae1qw2Qn9yTKZKn9GB+pLX
/OZvMk543apJyKBDrAUkRH4n4wDbYNjBL3Rwko63uvWOjAHvc/TYy+mQz8Hj
NZxNRulzvkufKulQq9Vda5NJxlM/hS8oVdMhY2P8ilUaGTuiDhxY10IHW3xB
+pxExt8Sbzk+TtAhaPDaPa1wMnrW3fjsQaND5orf+h1hZOS/beStQCfmb7UR
ULlLxoODfcOP5unQPzP32DCIjNUZgt/cWRkQW2Lh3HGTjBfs+nw3r2XAXEMn
RegGGdfzZqt3szMgTOr+BpvrZDT0MHxlws0Aziuh52evkrFcwydIXoQBTj8f
SUdcIqPjmIFOlxgDLD98CONwIyNr4sa5BxQGzBs87A51JeMepqzTrDIMGH4k
K5V6nowfK3r0OpUZYPTOmlXHiYy2XplLMdsZ0M8XVDDnSMZ/m6/nHlBlQO0K
P9d7BzJq3BOQKdRgQLxK6EXTU2TMO7SfNUaPAY0d3GLNtoS+HygIFN/PgMfu
e206jhH29m5mf2HIgF2LNssjR8nIsmM9V74pA7Q0XY4K2hDxU/CJ0DnIANW3
Emxq1sT9S2qCr/IQAxxvSywcsyKjKemXYIs1A259rn1adJiMkpwYd/IYA4rF
ffTplmRkML8VGznOAPfEsyIqBCdMR1EX7Rkgrn5Y8YsFGYdrjyiIuzCgafAG
KJqT8cO3yoyUiwxIeT8fHmNGxvDSXVu3uDPAdq/ib1aCVbNFVXWuMsDHg0uR
YULGdamh+RXeDODl8tlymeDWpKVdZj4MSN1F3bBkTEa/iE7tk35Evk537hUj
2PKOWenwbSKecXMR7w6QUd63VPdSEANGM/HJQYL/XdlevhBM+K9mdnbWiIw1
rs/3+4cygMW7eOgJwc+c+Ks4wxkg7KIgaEqwp12AcXQkA5SydSdYCN5/ZLZG
LJoBJJ98p4+GZBQ1dTqY8oA4D090fG4QPLGvuUEplgG5Lglyewku1TY4khfP
ANrXGHtugqN3FrZoJxL5ml7Y1GVARqctCscqkhhQ8P6Zax7BGrIJHabPiXxo
Oe+4T/AG8oaTzSkM0GfVuOhOcLfAjd4TrxjgPLAoZkPwuw2TjsNpDPi2NmXH
PoKD1pwYcssg8lGzNVuN4KNLv84tZBLnoeNp6BaCtzBw3O8t4c9a5tLNBDON
v3XlzGVA775T+xUJbuiTmo7KJ/aX/0dMheCXbdEeYoWEf3dD1HUI9m5YM5f8
gQGiax/FmBFs/OOyl9InBrBf2rrFiWCJr4OLuaUMcCPd+edH8EyR1Q3trwwY
3/Rn4TnBFTnfVsvLGWDXckbqO8Fx6Rr+pt8Y8HSnz0UGwReep69prmKApoJT
mwwRL4wXu3OimgHcV3xOHiWYPyqMY/gXEZ8X4gsxBA+GLIe61RP5XPc6qZHg
Qj9X7oVGBkSmRZmKEPkK8+6K9GtmgLXRPiYHglXOfX4Q1c6Al3/oh9mI88B2
SkVYrIvYnx9j8jjBLdbJ8ck9DBgM/e75gWBfg8Ck3EEGpLvrbg8kzle93Vnb
bSPEeZiq3DpFsMzlAyIZY0Q9/rH+fZw4n1XP+KKTacT895HMhqZkFC9gmEnQ
iXozwJvlBF+sad6QMMsA/0sbwvWJ8y7wLzEoapEBQRzGh44Q9eHE57eXe5mo
nzdzK/0EF8o5Mt1dZUDGPiUFr4NktLNUuOa3ZhYGGwbGXhP1lfom38WNexbc
BcMfGhD1ufg1TmGcdxY+dTkULBJs0uozdIZ/FjzJOTveHiHysXbvqRPCs9Dp
KSyjSNS71slflqZSs5BR0eNsQehFLWl4t5LaLNg7vo91tiej1OYf8692zULM
u0jlk4T+XIbMPOnds3CtsP63DaFPohc8t4rhLITJ6+23IfTLsZxJmtNoFlyh
SzvYmYzzV0U4h4/Pgp6XW9VzDzIahS9VOJychX7eXdeaPcmYmNJ1u8t+FsaN
rs7zXCGjbt2L5aYzxH5uGpmHeRH5U1CZLr80CxaPfi6/JfRYssOoJTlwFpgG
PvW9CSbj3S+7sw4HzwL3opmwNqHvM6+UgtaFEvspSbtZG0rGL+7cqucjZ8Et
/lU1awThH3t9hErCLMg4vqUlPCDit8Nm/+dsYrxjjnZ4MhmV757J72ybhVI/
z4JjX4j37EXre5Gds7Dp2AGbs2VkXLU0dNTtmYXnDpefeFUQ8ZJQJL0cnAXR
6dtsKVVE/8ubdHGZJuJ7dua3bAMZc7svyy6tnYNg7/n19f1k1FQPiBFRmYMo
9W3KOZwUbLIXUUtUnYOcnA8mzFwU9AjPbKaqz0G8AnXbIeI9kDHQIiqvNQcW
dBWVVX4KUmK2PFPTnwOFz+4dV8kUZJluenPo6BwIHy9wHtlGwR/pmyvv+c/B
J7kvrUU2FLSl/FpgbpiDyYLgirAcCnKLuOd9+D0HvHGkY+/zKPiZf+Olyy1z
oBZx/kp/AQU3cRwbHu6Yg3mhITX9EgpO0Qebfg3PwS264QO5nxT0/77yLnFl
Dja9Gw04MUjBVE9lVw2FvzDJmfQ1SlwCZ6vu9br5/QXOteTTgRESGLvGztNC
Zh6qq75r79cm7pOdec9ZyuZhjT+fieoHKrLd8LPUuLQALJnve0JMJJEpzS6r
l7QIpwXvBbzrkET3+Kx7pC+LICaUen3olhR+VAxm53P9B/lJ8FBLThr5jNyV
/LmXIKy35ql6pTS2b6lt8C5eguIqDraL3jKY/QRk+u2Wofldl9SEtCwez1Lj
I68sg7lgpHdGjSzeCnzm156+AveV3wR+Dt2Eb4bJCdzGq9Azkl6WDHIYnBh4
stN0FSTe/TlWoyuHjhYTspkHV8GxjmvHwj45FC8uzjaxWgV1FcdnZsZyeDfi
WEWY/Spk+Hb6rFrL4Vm1uGlO71Xw2lAjd95dDqUCBAzWvVyFR8G+G91fyOHK
Lh+u5tRVEOl+mJiSKod/JvrqX75ehZK1eY7Nr+Uw0urdcf23q/CDZzhLO0cO
VxUsPAKLifW6jmpwlchhe13EE9aGVXjqLUoqaJHDgqC/Dg2/V+GJ3447k21y
GLP7xObkllXgZ3RpynbJ4YEXyrm6nasQqN18PHpADou8qr/7jazCx6kb991n
5PDhlp0RB8dXIfOl22L6rBxe6n1sKTm1Cj8rS571zcuhvPGFrlLGKuw4YP36
8KocrmFuTIn8uwo5EMMVwSKP3Xm7nU8urkLBF77Mb2zyWOycvHXbMhE/5aow
Fg55fCSxfnZ1dRUcevPTtDbI4/8AykUmyA==
       "]]},
     Annotation[#, "Charting`Private`Tag$5025#1"]& ]}, {}},
  AspectRatio->NCache[GoldenRatio^(-1), 0.6180339887498948],
  Axes->{True, True},
  AxesLabel->{None, None},
  AxesOrigin->{0, 0},
  AxesStyle->{{Thickness -> 0.004, 
     GrayLevel[0]}, {Thickness -> 0.004, 
     GrayLevel[0]}},
  DisplayFunction->Identity,
  Frame->{{False, False}, {False, False}},
  FrameLabel->{{None, None}, {None, None}},
  FrameTicks->{{Automatic, Automatic}, {Automatic, Automatic}},
  GridLines->{None, None},
  GridLinesStyle->Directive[
    GrayLevel[0.5, 0.4]],
  ImagePadding->All,
  LabelStyle->{FontFamily -> "Times", FontSize -> 16},
  Method->{
   "DefaultBoundaryStyle" -> Automatic, 
    "DefaultGraphicsInteraction" -> {
     "Version" -> 1.2, "TrackMousePosition" -> {True, False}, 
      "Effects" -> {
       "Highlight" -> {"ratio" -> 2}, "HighlightPoint" -> {"ratio" -> 2}, 
        "Droplines" -> {
         "freeformCursorMode" -> True, 
          "placement" -> {"x" -> "All", "y" -> "None"}}}}, "DefaultMeshStyle" -> 
    AbsolutePointSize[6], "ScalingFunctions" -> None, 
    "CoordinatesToolOptions" -> {"DisplayFunction" -> ({
        (Identity[#]& )[
         Part[#, 1]], 
        (Identity[#]& )[
         Part[#, 2]]}& ), "CopiedValueFunction" -> ({
        (Identity[#]& )[
         Part[#, 1]], 
        (Identity[#]& )[
         Part[#, 2]]}& )}},
  PlotRange->{{0., 1.9999999591836735`}, {0., 12.023900321554896`}},
  PlotRangeClipping->True,
  PlotRangePadding->{{0, 
     Scaled[0.02]}, {0, 
     Scaled[0.05]}},
  Ticks->{Automatic, Automatic}]], "Output",
 CellChangeTimes->{
  3.885250215229452*^9, 3.885250565964226*^9, 3.8852511026773767`*^9, 
   3.8852511597665257`*^9, 3.885252029187322*^9, {3.8852525001974072`*^9, 
   3.8852525261469755`*^9}},
 CellLabel->"Out[25]=",ExpressionUUID->"7967467e-0ae2-488f-9015-f6c0d5f5306d"]
}, Open  ]]
}, Open  ]]
}, Open  ]]
}, Open  ]],

Cell[CellGroupData[{

Cell["Simulation", "Section",
 CellChangeTimes->{{3.8852511710461464`*^9, 
  3.8852511725723658`*^9}},ExpressionUUID->"8ea3634d-b0f3-4420-aa85-\
7f7de84f6230"],

Cell[CellGroupData[{

Cell["Simulation of the Poisson process model", "Subsection",
 CellChangeTimes->{{3.885252170329567*^9, 
  3.885252179237475*^9}},ExpressionUUID->"fb5bd1d9-a978-4e1f-8675-\
8381925bf348"],

Cell[CellGroupData[{

Cell["Simulation result", "Subsubsection",
 CellChangeTimes->{{3.8852522126650743`*^9, 
  3.885252222161413*^9}},ExpressionUUID->"213738d2-0961-4269-9e11-\
083119c98d30"],

Cell[CellGroupData[{

Cell[BoxData[{
 RowBox[{
  RowBox[{"endPoint", "=", "1"}], ";"}], "\[IndentingNewLine]", 
 RowBox[{"pathsPoisson", "=", 
  RowBox[{
   RowBox[{"RandomFunction", "[", 
    RowBox[{
     RowBox[{"PoissonProcess", "[", "4.671", "]"}], ",", 
     RowBox[{"{", 
      RowBox[{"0", ",", "endPoint"}], "}"}], ",", "1"}], "]"}], "//", 
   "Normal"}]}]}], "Input",
 CellChangeTimes->{{3.8852524388843145`*^9, 3.8852524649816303`*^9}, 
   3.885262684935896*^9},
 CellLabel->"In[1]:=",ExpressionUUID->"64c4acac-36b2-4de0-b1a0-a593d46f66fb"],

Cell[BoxData[
 RowBox[{"{", 
  RowBox[{"{", 
   RowBox[{
    RowBox[{"{", 
     RowBox[{"0.`", ",", "0"}], "}"}], ",", 
    RowBox[{"{", 
     RowBox[{"0.0339311797615236`", ",", "1"}], "}"}], ",", 
    RowBox[{"{", 
     RowBox[{"0.8251727486908158`", ",", "2"}], "}"}], ",", 
    RowBox[{"{", 
     RowBox[{"1.`", ",", "2"}], "}"}]}], "}"}], "}"}]], "Output",
 CellChangeTimes->{{3.8852524411613603`*^9, 3.885252465872744*^9}, 
   3.885252504902888*^9, 3.8852626859346704`*^9},
 CellLabel->"Out[2]=",ExpressionUUID->"62141a75-15a9-4bec-ba02-4bec51a78786"]
}, Open  ]]
}, Open  ]]
}, Open  ]],

Cell[CellGroupData[{

Cell["Simulation of the proposed model", "Subsection",
 CellChangeTimes->{{3.8852521555472245`*^9, 
  3.885252167551264*^9}},ExpressionUUID->"46c22fc9-7835-4bf5-a735-\
379ed2499383"],

Cell[CellGroupData[{

Cell["Definition of the simulator", "Subsubsection",
 CellChangeTimes->{{3.8852521892687287`*^9, 
  3.8852521991795435`*^9}},ExpressionUUID->"250bb9d1-970f-4cf3-9589-\
a60bc9424703"],

Cell[BoxData[
 RowBox[{
  RowBox[{"intProposed", "[", 
   RowBox[{
   "t_", ",", "etimes_", ",", "\[Lambda]0_", ",", "a_", ",", "b_", ",", 
    "\[Alpha]_", ",", "\[Beta]_"}], "]"}], ":=", 
  RowBox[{"\[Lambda]0", "+", 
   RowBox[{"If", "[", 
    RowBox[{
     RowBox[{
      RowBox[{
      "etimes", "\[LeftDoubleBracket]", "1", "\[RightDoubleBracket]"}], "<=", 
      "t"}], ",", 
     RowBox[{
      RowBox[{"a", " ", "b", " ", 
       RowBox[{
        RowBox[{"(", 
         RowBox[{"t", "-", 
          RowBox[{
          "etimes", "\[LeftDoubleBracket]", "1", "\[RightDoubleBracket]"}]}], 
         ")"}], "^", 
        RowBox[{"(", 
         RowBox[{"b", "-", "1"}], ")"}]}]}], "+", 
      RowBox[{
       UnderoverscriptBox["\[Sum]", 
        RowBox[{"i", "=", "1"}], 
        RowBox[{"Count", "[", 
         RowBox[{"etimes", ",", 
          RowBox[{"u_", "/;", 
           RowBox[{"u", "\[LessEqual]", "t"}]}]}], "]"}]], 
       RowBox[{"\[Alpha]", " ", 
        RowBox[{"Exp", "[", 
         RowBox[{
          RowBox[{"-", "\[Beta]"}], " ", 
          RowBox[{"(", 
           RowBox[{"t", "-", 
            RowBox[{
            "etimes", "\[LeftDoubleBracket]", "i", 
             "\[RightDoubleBracket]"}]}], ")"}]}], "]"}]}]}]}], ",", "0"}], 
    "]"}]}]}]], "Input",
 CellChangeTimes->{3.8852522828552494`*^9},
 CellLabel->"In[16]:=",ExpressionUUID->"730785f0-62f0-4a1f-9439-7796f93450bd"],

Cell[BoxData[
 RowBox[{
  RowBox[{"(*", 
   RowBox[{
   "This", " ", "function", " ", "can", " ", "generate", " ", "simulated", 
    " ", "player", " ", "hours", " ", "at", " ", "kyujo", " ", "occurrences", 
    " ", "from", " ", "the", " ", "proposed", " ", "model", " ", "by", " ", 
    "the", " ", "thinning", " ", 
    RowBox[{"algorithm", "."}]}], "*)"}], "\[IndentingNewLine]", 
  RowBox[{"(*", 
   RowBox[{
   "Output", " ", "is", " ", "pairs", " ", "of", " ", "player", " ", "hours", 
    " ", "and", " ", "the", " ", "number", " ", "of", " ", "kyujo", " ", 
    RowBox[{"occurrences", "."}]}], "*)"}], "\[IndentingNewLine]", 
  RowBox[{
   RowBox[{"SimProposedModel", "[", 
    RowBox[{"ite_", ",", "estParams_", ",", "totalT_"}], "]"}], ":=", 
   RowBox[{"Module", "[", 
    RowBox[{
     RowBox[{"{", 
      RowBox[{
      "paths", ",", "sim\[Alpha]", ",", "i", ",", "n", ",", "s", ",", "t", 
       ",", "result", ",", "\[Lambda]s", ",", "d"}], "}"}], ",", 
     "\[IndentingNewLine]", 
     RowBox[{
      RowBox[{"SeedRandom", "[", "1", "]"}], ";", "\[IndentingNewLine]", 
      RowBox[{"sim\[Alpha]", "=", 
       RowBox[{"estParams", "\[LeftDoubleBracket]", 
        RowBox[{"2", ",", "4", ",", "2"}], "\[RightDoubleBracket]"}]}], ";", 
      "\[IndentingNewLine]", 
      RowBox[{"paths", "=", 
       RowBox[{"{", "}"}]}], ";", "\[IndentingNewLine]", 
      RowBox[{"For", "[", 
       RowBox[{
        RowBox[{"i", "=", "1"}], ",", 
        RowBox[{"i", "\[LessEqual]", "ite"}], ",", 
        RowBox[{"i", "++"}], ",", "\[IndentingNewLine]", 
        RowBox[{
         RowBox[{"result", "=", 
          RowBox[{"{", "}"}]}], ";", "\[IndentingNewLine]", 
         RowBox[{"n", "=", "1"}], ";", "\[IndentingNewLine]", 
         RowBox[{"s", "=", 
          RowBox[{
           RowBox[{"RandomVariate", "[", 
            RowBox[{
             RowBox[{"ProbabilityDistribution", "[", 
              RowBox[{
               RowBox[{"{", 
                RowBox[{"\"\<HF\>\"", ",", 
                 RowBox[{"estParams", "\[LeftDoubleBracket]", 
                  RowBox[{"2", ",", "1", ",", "2"}], 
                  "\[RightDoubleBracket]"}]}], "}"}], ",", 
               RowBox[{"{", 
                RowBox[{"t", ",", "0", ",", "\[Infinity]"}], "}"}]}], "]"}], 
             ",", "1"}], "]"}], "[", 
           RowBox[{"[", "1", "]"}], "]"}]}], ";", "\[IndentingNewLine]", 
         RowBox[{"AppendTo", "[", 
          RowBox[{"result", ",", 
           RowBox[{"{", 
            RowBox[{"s", ",", "n"}], "}"}]}], "]"}], ";", 
         "\[IndentingNewLine]", 
         RowBox[{"While", "[", 
          RowBox[{"True", ",", "\[IndentingNewLine]", 
           RowBox[{
            RowBox[{"n", "++"}], ";", "\[IndentingNewLine]", 
            RowBox[{"\[Lambda]s", "=", 
             RowBox[{
              RowBox[{"intProposed", "[", 
               RowBox[{
                RowBox[{"Last", "@", 
                 RowBox[{"result", "\[LeftDoubleBracket]", 
                  RowBox[{"All", ",", "1"}], "\[RightDoubleBracket]"}]}], ",", 
                RowBox[{"result", "\[LeftDoubleBracket]", 
                 RowBox[{"All", ",", "1"}], "\[RightDoubleBracket]"}], ",", 
                RowBox[{"estParams", "\[LeftDoubleBracket]", 
                 RowBox[{"2", ",", "1", ",", "2"}], "\[RightDoubleBracket]"}],
                 ",", 
                RowBox[{"estParams", "\[LeftDoubleBracket]", 
                 RowBox[{"2", ",", "2", ",", "2"}], "\[RightDoubleBracket]"}],
                 ",", 
                RowBox[{"estParams", "\[LeftDoubleBracket]", 
                 RowBox[{"2", ",", "3", ",", "2"}], "\[RightDoubleBracket]"}],
                 ",", 
                RowBox[{"estParams", "\[LeftDoubleBracket]", 
                 RowBox[{"2", ",", "4", ",", "2"}], "\[RightDoubleBracket]"}],
                 ",", 
                RowBox[{"estParams", "\[LeftDoubleBracket]", 
                 RowBox[{"2", ",", "5", ",", "2"}], 
                 "\[RightDoubleBracket]"}]}], "]"}], "+", "sim\[Alpha]"}]}], 
            ";", "\[IndentingNewLine]", 
            RowBox[{"s", "=", 
             RowBox[{"s", "-", 
              RowBox[{
               FractionBox["1", "\[Lambda]s"], 
               RowBox[{"Log", "[", 
                RowBox[{"RandomReal", "[", "]"}], "]"}]}]}]}], ";", 
            "\[IndentingNewLine]", 
            RowBox[{"If", "[", 
             RowBox[{
              RowBox[{"s", ">", "totalT"}], ",", 
              RowBox[{"Break", "[", "]"}]}], "]"}], ";", 
            "\[IndentingNewLine]", 
            RowBox[{"d", "=", 
             RowBox[{"RandomReal", "[", "]"}]}], ";", "\[IndentingNewLine]", 
            RowBox[{"If", "[", 
             RowBox[{
              RowBox[{"d", "\[LessEqual]", 
               FractionBox[
                RowBox[{"intProposed", "[", 
                 RowBox[{"s", ",", 
                  RowBox[{"result", "\[LeftDoubleBracket]", 
                   RowBox[{"All", ",", "1"}], "\[RightDoubleBracket]"}], ",", 
                  RowBox[{"estParams", "\[LeftDoubleBracket]", 
                   RowBox[{"2", ",", "1", ",", "2"}], 
                   "\[RightDoubleBracket]"}], ",", 
                  RowBox[{"estParams", "\[LeftDoubleBracket]", 
                   RowBox[{"2", ",", "2", ",", "2"}], 
                   "\[RightDoubleBracket]"}], ",", 
                  RowBox[{"estParams", "\[LeftDoubleBracket]", 
                   RowBox[{"2", ",", "3", ",", "2"}], 
                   "\[RightDoubleBracket]"}], ",", 
                  RowBox[{"estParams", "\[LeftDoubleBracket]", 
                   RowBox[{"2", ",", "4", ",", "2"}], 
                   "\[RightDoubleBracket]"}], ",", 
                  RowBox[{"estParams", "\[LeftDoubleBracket]", 
                   RowBox[{"2", ",", "5", ",", "2"}], 
                   "\[RightDoubleBracket]"}]}], "]"}], "\[Lambda]s"]}], ",", 
              RowBox[{"AppendTo", "[", 
               RowBox[{"result", ",", 
                RowBox[{"{", 
                 RowBox[{"s", ",", "n"}], "}"}]}], "]"}], ",", 
              "\[IndentingNewLine]", 
              RowBox[{"While", "[", 
               RowBox[{
                RowBox[{"d", ">", 
                 FractionBox[
                  RowBox[{"intProposed", "[", 
                   RowBox[{"s", ",", 
                    RowBox[{"result", "\[LeftDoubleBracket]", 
                    RowBox[{"All", ",", "1"}], "\[RightDoubleBracket]"}], ",", 
                    RowBox[{"estParams", "\[LeftDoubleBracket]", 
                    RowBox[{"2", ",", "1", ",", "2"}], 
                    "\[RightDoubleBracket]"}], ",", 
                    RowBox[{"estParams", "\[LeftDoubleBracket]", 
                    RowBox[{"2", ",", "2", ",", "2"}], 
                    "\[RightDoubleBracket]"}], ",", 
                    RowBox[{"estParams", "\[LeftDoubleBracket]", 
                    RowBox[{"2", ",", "3", ",", "2"}], 
                    "\[RightDoubleBracket]"}], ",", 
                    RowBox[{"estParams", "\[LeftDoubleBracket]", 
                    RowBox[{"2", ",", "4", ",", "2"}], 
                    "\[RightDoubleBracket]"}], ",", 
                    RowBox[{"estParams", "\[LeftDoubleBracket]", 
                    RowBox[{"2", ",", "5", ",", "2"}], 
                    "\[RightDoubleBracket]"}]}], "]"}], "\[Lambda]s"]}], ",", 
                RowBox[{
                 RowBox[{"\[Lambda]s", "=", 
                  RowBox[{"intProposed", "[", 
                   RowBox[{"s", ",", 
                    RowBox[{"result", "\[LeftDoubleBracket]", 
                    RowBox[{"All", ",", "1"}], "\[RightDoubleBracket]"}], ",", 
                    RowBox[{"estParams", "\[LeftDoubleBracket]", 
                    RowBox[{"2", ",", "1", ",", "2"}], 
                    "\[RightDoubleBracket]"}], ",", 
                    RowBox[{"estParams", "\[LeftDoubleBracket]", 
                    RowBox[{"2", ",", "2", ",", "2"}], 
                    "\[RightDoubleBracket]"}], ",", 
                    RowBox[{"estParams", "\[LeftDoubleBracket]", 
                    RowBox[{"2", ",", "3", ",", "2"}], 
                    "\[RightDoubleBracket]"}], ",", 
                    RowBox[{"estParams", "\[LeftDoubleBracket]", 
                    RowBox[{"2", ",", "4", ",", "2"}], 
                    "\[RightDoubleBracket]"}], ",", 
                    RowBox[{"estParams", "\[LeftDoubleBracket]", 
                    RowBox[{"2", ",", "5", ",", "2"}], 
                    "\[RightDoubleBracket]"}]}], "]"}]}], ";", 
                 RowBox[{"s", "=", 
                  RowBox[{"s", "-", 
                   RowBox[{
                    FractionBox["1", "\[Lambda]s"], 
                    RowBox[{"Log", "[", 
                    RowBox[{"RandomReal", "[", "]"}], "]"}]}]}]}], ";", 
                 RowBox[{"If", "[", 
                  RowBox[{
                   RowBox[{"s", ">", "totalT"}], ",", 
                   RowBox[{"Break", "[", "]"}]}], "]"}], ";", 
                 RowBox[{"d", "=", 
                  RowBox[{"RandomReal", "[", "]"}]}], ";", 
                 RowBox[{"If", "[", 
                  RowBox[{
                   RowBox[{"d", "\[LessEqual]", 
                    FractionBox[
                    RowBox[{"intProposed", "[", 
                    RowBox[{"s", ",", 
                    RowBox[{"result", "\[LeftDoubleBracket]", 
                    RowBox[{"All", ",", "1"}], "\[RightDoubleBracket]"}], ",", 
                    RowBox[{"estParams", "\[LeftDoubleBracket]", 
                    RowBox[{"2", ",", "1", ",", "2"}], 
                    "\[RightDoubleBracket]"}], ",", 
                    RowBox[{"estParams", "\[LeftDoubleBracket]", 
                    RowBox[{"2", ",", "2", ",", "2"}], 
                    "\[RightDoubleBracket]"}], ",", 
                    RowBox[{"estParams", "\[LeftDoubleBracket]", 
                    RowBox[{"2", ",", "3", ",", "2"}], 
                    "\[RightDoubleBracket]"}], ",", 
                    RowBox[{"estParams", "\[LeftDoubleBracket]", 
                    RowBox[{"2", ",", "4", ",", "2"}], 
                    "\[RightDoubleBracket]"}], ",", 
                    RowBox[{"estParams", "\[LeftDoubleBracket]", 
                    RowBox[{"2", ",", "5", ",", "2"}], 
                    "\[RightDoubleBracket]"}]}], "]"}], "\[Lambda]s"]}], ",", 
                   RowBox[{"AppendTo", "[", 
                    RowBox[{"result", ",", 
                    RowBox[{"{", 
                    RowBox[{"s", ",", "n"}], "}"}]}], "]"}]}], "]"}], ";"}]}],
                "]"}]}], "\[IndentingNewLine]", "]"}], ";"}]}], 
          "\[IndentingNewLine]", "\[IndentingNewLine]", "]"}], ";", 
         "\[IndentingNewLine]", 
         RowBox[{"PrependTo", "[", 
          RowBox[{"result", ",", 
           RowBox[{"{", 
            RowBox[{"0", ",", "0"}], "}"}]}], "]"}], ";", 
         "\[IndentingNewLine]", 
         RowBox[{"AppendTo", "[", 
          RowBox[{"paths", ",", "result"}], "]"}], ";"}]}], 
       "\[IndentingNewLine]", "]"}], ";", "\[IndentingNewLine]", 
      RowBox[{"Return", "[", "paths", "]"}]}]}], "\[IndentingNewLine]", 
    "]"}]}]}]], "Input",
 CellChangeTimes->{{3.839280283857478*^9, 3.8392803538670797`*^9}, {
   3.8392803882384095`*^9, 3.8392805518207927`*^9}, {3.8392810017641783`*^9, 
   3.8392810357287464`*^9}, {3.8392810848774233`*^9, 3.839281129093179*^9}, {
   3.839281176928672*^9, 3.8392812004130125`*^9}, {3.8392812456015215`*^9, 
   3.839281272908223*^9}, {3.8852512223525047`*^9, 3.885251241596493*^9}, {
   3.8852517537356424`*^9, 3.8852518262193704`*^9}, {3.8852518690856895`*^9, 
   3.88525187446488*^9}, {3.8852519096636295`*^9, 3.885251990579587*^9}, {
   3.885252034684437*^9, 3.885252081327469*^9}, 3.8852522647207594`*^9, {
   3.885252361705179*^9, 3.885252398765817*^9}},
 CellLabel->"In[17]:=",ExpressionUUID->"8a6c5e88-85c4-4697-8954-fc36e7d275af"]
}, Open  ]],

Cell[CellGroupData[{

Cell["Simulation result", "Subsubsection",
 CellChangeTimes->{{3.8852522126650743`*^9, 
  3.885252222161413*^9}},ExpressionUUID->"f0bd6c94-b85d-45ab-a8ae-\
38805627e97b"],

Cell[BoxData[{
 RowBox[{
  RowBox[{"iterations", "=", "1"}], ";"}], "\[IndentingNewLine]", 
 RowBox[{
  RowBox[{"endPoint", "=", "1"}], ";"}], "\[IndentingNewLine]", 
 RowBox[{
  RowBox[{"estProposedParams", "=", 
   RowBox[{"{", 
    RowBox[{"638.9640208205502`", ",", 
     RowBox[{"{", 
      RowBox[{
       RowBox[{"e\[Lambda]0", "\[Rule]", "2.685"}], ",", 
       RowBox[{"ea", "\[Rule]", "1.399"}], ",", 
       RowBox[{"eb", "\[Rule]", "2.689"}], ",", 
       RowBox[{"e\[Alpha]", "\[Rule]", "2.866"}], ",", 
       RowBox[{"e\[Beta]", "\[Rule]", "7.626"}]}], "}"}]}], "}"}]}], 
  ";"}], "\[IndentingNewLine]", 
 RowBox[{
  RowBox[{"pathsProposed", "=", 
   RowBox[{"SimProposedModel", "[", 
    RowBox[{"iterations", ",", "estProposedParams", ",", "endPoint"}], 
    "]"}]}], ";"}]}], "Input",
 CellChangeTimes->{{3.885252072890486*^9, 3.885252085225718*^9}, {
  3.8852521231330695`*^9, 3.885252144677357*^9}, {3.885252311932485*^9, 
  3.8852523218603373`*^9}, {3.8852524710776176`*^9, 3.88525247213801*^9}, {
  3.8852627008899765`*^9, 3.885262721932268*^9}},
 CellLabel->"In[3]:=",ExpressionUUID->"ceafd573-560e-43e5-9e24-e066d8ff60de"],

Cell[CellGroupData[{

Cell[BoxData["pathsProposed"], "Input",
 CellChangeTimes->{{3.8852523322083635`*^9, 3.885252332731018*^9}, 
   3.885252475799086*^9},
 CellLabel->"In[22]:=",ExpressionUUID->"8c00f8e6-ae60-471e-994e-6ad19ec2f3d5"],

Cell[BoxData[
 RowBox[{"{", 
  RowBox[{"{", 
   RowBox[{
    RowBox[{"{", 
     RowBox[{"0", ",", "0"}], "}"}], ",", 
    RowBox[{"{", 
     RowBox[{"0.5804429750269511`", ",", "1"}], "}"}], ",", 
    RowBox[{"{", 
     RowBox[{"0.7791401257874063`", ",", "2"}], "}"}]}], "}"}], 
  "}"}]], "Output",
 CellChangeTimes->{
  3.885252333060093*^9, {3.885252477085701*^9, 3.8852525050893416`*^9}},
 CellLabel->"Out[22]=",ExpressionUUID->"60993723-f0b2-4142-bf00-af59d51f7134"]
}, Open  ]]
}, Open  ]]
}, Open  ]]
}, Open  ]]
},
WindowSize->{1430.25, 738.75},
WindowMargins->{{0, Automatic}, {Automatic, 0}},
FrontEndVersion->"13.0 for Microsoft Windows (64-bit) (2021\:5e7412\:67082\
\:65e5)",
StyleDefinitions->"Default.nb",
ExpressionUUID->"75be6ffe-477e-4ea0-b775-7dbcc7b86c8c"
]
(* End of Notebook Content *)

(* Internal cache information *)
(*CellTagsOutline
CellTagsIndex->{}
*)
(*CellTagsIndex
CellTagsIndex->{}
*)
(*NotebookFileOutline
Notebook[{
Cell[CellGroupData[{
Cell[580, 22, 239, 4, 67, "Section",ExpressionUUID->"f111fdc2-fb07-4a32-8a27-c11d14875994"],
Cell[CellGroupData[{
Cell[844, 30, 169, 3, 54, "Subsection",ExpressionUUID->"6a5f7b82-f41c-44da-af1b-213bf1a8111d"],
Cell[1016, 35, 1525, 35, 73, "Input",ExpressionUUID->"83eae1d6-5ba6-4908-a2ea-ec4e15a29af3"],
Cell[2544, 72, 1604, 45, 67, "Input",ExpressionUUID->"92efa66c-1996-4bd0-bfa1-2f9e8bf60e19"],
Cell[4151, 119, 386, 9, 28, "Input",ExpressionUUID->"9dbaa080-ea47-451e-beff-01e032d87cf5"]
}, Open  ]],
Cell[CellGroupData[{
Cell[4574, 133, 187, 3, 54, "Subsection",ExpressionUUID->"6b59feea-fe6b-4757-84b6-924eb0ab4e5f"],
Cell[CellGroupData[{
Cell[4786, 140, 192, 3, 45, "Subsubsection",ExpressionUUID->"5afbbf43-bfbf-4965-8244-16b945087fd1"],
Cell[4981, 145, 5587, 144, 259, "Input",ExpressionUUID->"2aa1c9fd-a067-4fa8-8a03-b7365df67c28"]
}, Open  ]],
Cell[CellGroupData[{
Cell[10605, 294, 173, 3, 45, "Subsubsection",ExpressionUUID->"7b77b041-3ffc-4170-93d8-be74fbddc65e"],
Cell[10781, 299, 2433, 66, 67, "Input",ExpressionUUID->"0b111491-3343-4680-9027-e0919e3eeebd"],
Cell[13217, 367, 946, 18, 28, "Input",ExpressionUUID->"26f58cd9-a0e2-4e41-9a0e-c79ac04bad54"]
}, Open  ]],
Cell[CellGroupData[{
Cell[14200, 390, 188, 3, 45, "Subsubsection",ExpressionUUID->"13a86274-5c5e-4b71-929c-d5d27e80f7f2"],
Cell[CellGroupData[{
Cell[14413, 397, 4602, 115, 278, "Input",ExpressionUUID->"e7c8df37-995b-473f-926c-4900eb68ffa7"],
Cell[19018, 514, 14060, 250, 247, "Output",ExpressionUUID->"7967467e-0ae2-488f-9015-f6c0d5f5306d"]
}, Open  ]]
}, Open  ]]
}, Open  ]]
}, Open  ]],
Cell[CellGroupData[{
Cell[33151, 772, 159, 3, 67, "Section",ExpressionUUID->"8ea3634d-b0f3-4420-aa85-7f7de84f6230"],
Cell[CellGroupData[{
Cell[33335, 779, 187, 3, 54, "Subsection",ExpressionUUID->"fb5bd1d9-a978-4e1f-8675-8381925bf348"],
Cell[CellGroupData[{
Cell[33547, 786, 170, 3, 45, "Subsubsection",ExpressionUUID->"213738d2-0961-4269-9e11-083119c98d30"],
Cell[CellGroupData[{
Cell[33742, 793, 529, 13, 62, "Input",ExpressionUUID->"64c4acac-36b2-4de0-b1a0-a593d46f66fb"],
Cell[34274, 808, 557, 14, 32, "Output",ExpressionUUID->"62141a75-15a9-4bec-ba02-4bec51a78786"]
}, Open  ]]
}, Open  ]]
}, Open  ]],
Cell[CellGroupData[{
Cell[34892, 829, 182, 3, 54, "Subsection",ExpressionUUID->"46c22fc9-7835-4bf5-a735-379ed2499383"],
Cell[CellGroupData[{
Cell[35099, 836, 182, 3, 45, "Subsubsection",ExpressionUUID->"250bb9d1-970f-4cf3-9589-a60bc9424703"],
Cell[35284, 841, 1405, 41, 71, "Input",ExpressionUUID->"730785f0-62f0-4a1f-9439-7796f93450bd"],
Cell[36692, 884, 11911, 237, 1103, "Input",ExpressionUUID->"8a6c5e88-85c4-4697-8954-fc36e7d275af"]
}, Open  ]],
Cell[CellGroupData[{
Cell[48640, 1126, 170, 3, 45, "Subsubsection",ExpressionUUID->"f0bd6c94-b85d-45ab-a8ae-38805627e97b"],
Cell[48813, 1131, 1146, 26, 142, "Input",ExpressionUUID->"ceafd573-560e-43e5-9e24-e066d8ff60de"],
Cell[CellGroupData[{
Cell[49984, 1161, 212, 3, 28, "Input",ExpressionUUID->"8c00f8e6-ae60-471e-994e-6ad19ec2f3d5"],
Cell[50199, 1166, 471, 13, 32, "Output",ExpressionUUID->"60993723-f0b2-4142-bf00-af59d51f7134"]
}, Open  ]]
}, Open  ]]
}, Open  ]]
}, Open  ]]
}
]
*)
